# Supplementary material for: Genome-wide meta-analysis identifies multiple novel associations and ethnic heterogeneity of psoriasis susceptibility
Source: Nat Commun. 2015 Apr 23;6:6916. doi: 10.1038/ncomms7916 (PMC4423213; doi:10.1038/ncomms7916)
Supplement: Supplementary Data 1 — Comparison of association results of 45 SNPs from 41 psoriasis susceptibility loci between European and Chinese population [file ncomms7916-s2.xlsx]

## Sheet: Sheet1
Supplementary Data 1: Comparison of association results of 45 SNPs from 41 psoriasis susceptibility loci between European and Chinese population
							Caucasian									Chinese									Combined
Gene	SNP	Chr	BP.B37	RA	NRA		RAF (case)	RAF (ctrl)	P	OR (95% CI)	Samples	PQ	Analysis	Power		RAF (case)	RAF (ctrl)	P	OR (95% CI)	Samples	PQ	Analysis	Power		P	OR (95% CI)	pQ
A. Shared loci
SLC45A1.TNFRSF9	rs417065^	1	8264112	A	C		0.28807	0.25846	3.1617e-05	1.16(1.08-1.25)	3496 cases/5186 controls	0.521945	G	NA		0.2529	0.25999	0.0074002	1.18(1.04-1.33)	1588 cases/3546 controls	0.431314	G	NA		7.5564e-07	1.17(1.1-1.24)	0.878083
RUNX3	rs6672420^	1	25291010	T	A		0.5133	0.49052	0.0047893	1.09(1.03-1.16)	3496 cases/5186 controls	0.992136	G	NA		0.74223	0.72273	0.0096823	1.16(1.04-1.3)	1588 cases/3546 controls	0.254267	G	NA		0.00020662	1.11(1.05-1.17)	0.348159
IL28RA	rs10794648^	1	24518206	C	T		0.77683	0.74744	0.0014828	1.16(1.06-1.27)	2160 cases/3814 controls	0.393905	G(wo GAIN)	NA		0.69105	0.63976	0.00011935	1.25(1.11-1.4)	1588 cases/3546 controls	0.206987	G	NA		9.8892e-07	1.2(1.11-1.29)	0.328752
LCE.region	rs4845459^	1	152603842	A	C		0.70047	0.65054	6.152e-11	1.25(1.17-1.34)	3496 cases/5186 controls	0.669548	G	NA		0.65307	0.60955	9.8187e-08	1.32(1.19-1.46)	1588 cases/3546 controls	0.010816	G	NA		4.702e-17	1.27(1.2-1.35)	0.395238
REL	rs842625^	2	61080482	G	A		0.59954	0.55609	1.329e-08	1.2(1.13-1.28)	3496 cases/5186 controls	0.758479	G	NA		0.871197	0.86165	0.000947468	1.12(1.05-1.2)	6739 cases/8698 controlse	0.0750294	G+R	NA		1.59674e-10	1.16(1.11-1.21)	0.139216
B3GNT2	2-62564875^	2	62564875	G	C		0.89306	0.87897	0.0062237	1.15(1.04-1.27)	3496 cases/5186 controls	0.89163	G	NA		0.63274	0.60702	1.4286e-05	1.26(1.14-1.4)	1588 cases/3546 controls	0.407496	G	NA		6.5559e-07	1.2(1.12-1.29)	0.20985
IFIH1	rs1990760^	2	163124051	T	C		0.65035	0.61416	9.897e-08	1.19(1.12-1.28)	3496 cases/5186 controls	0.586297	G	NA		0.19836	0.17837	0.041676	1.14(1-1.29)	1588 cases/3546 controls	0.0650266	G	NA		1.4533e-08	1.18(1.12-1.25)	0.513275
IFIH1_2nd	rs3747517b	2	163128824	T	C		0.263	0.274	2.87448e-11	1.33(1.23-1.45)	8630 cases/10819 controls	0.517824	G+R	NA		0.699	0.682	5.15516e-09	1.25(1.16-1.35)	6739 cases/8698 controls	0.123289	G+R	NA		1.5184e-18	1.30(1.22-1.37)	0.325989
ERAP1	rs30376^	5	96120259	C	T		0.30441	0.27965	0.00077593	1.13(1.05-1.21)	3496 cases/5186 controls	0.783987	G	NA		0.53826	0.51078	0.0079564	1.14(1.03-1.26)	1588 cases/3546 controls	0.0765278	G	NA		1.9124e-05	1.13(1.07-1.2)	0.797368
IL13	rs20541*	5	131995964	G	A		0.81463	0.7903	6.7559e-05	1.17(1.08-1.27)	3496 cases/5186 controls	0.00472027	G	NA		0.7143	0.686633	1.0179e-05	1.13(1.07-1.19)	6739 cases/8698 controls	0.334553	G+R	NA		4.55688e-09	1.14(1.09-1.19)	0.408908
TNIP1.ANXA6	rs17728338*	5	150478318	A	G		0.082917	0.053557	3.4599e-14	1.64(1.44-1.86)	3496 cases/5186 controls	0.83434	G	NA		0.1335	0.10115	2.5032e-07	1.54(1.31-1.82)	1588 cases/3546 controls	0.26645	G	NA		5.6599e-20	1.6(1.45-1.77)	0.571976
IL12B	rs7709212^	5	158764177	T	C		0.72431	0.65723	2.8304e-20	1.37(1.28-1.47)	3496 cases/5186 controls	0.788826	G	NA		0.62059	0.51875	1.1446e-11	1.4(1.27-1.55)	1588 cases/3546 controls	0.0130267	G	NA		2.4409e-30	1.38(1.31-1.46)	0.708126
IL12B_2nd	rs4921493c	5	158836107	T	C		0.69603	0.64117	2.70344e-11	1.26(1.19-1.32)	3496 cases/5186 controls	0.185765	G	NA		0.689	0.642	0.00466465	1.17(1.06-1.28)	1588 cases/3546 controls	0.735031	G	NA		6.80123e-13	1.23(1.17-1.29)	0.278093
IL12B_3rd	rs2853694d	5	158749088	G	T		0.56903	0.49511	1.90986e-08	1.25(1.17-1.32)	3496 cases/5186 controls	0.257256	G	NA		0.386	0.323	0.00524061	1.18(1.07-1.3)	1588 cases/3546 controls	0.645405	G	NA		4.52082e-10	1.23(1.16-1.29)	0.420613
EXOC2.IRF4	rs3799296^	6	542416	T	A		0.43847	0.41861	0.0040064	1.1(1.03-1.17)	3496 cases/5186 controls	0.492811	G	NA		0.6687	0.6479	0.000436335	1.09(1.04-1.15)	6739 cases/8698 controls	0.881773	G+R	NA		6.35967e-06	1.09(1.05-1.14)	0.889999
TNFAIP3	rs643177^	6	138195693	T	C		0.31738	0.27252	5.2161e-10	1.24(1.16-1.33)	3496 cases/5186 controls	0.260964	G	NA		0.092254	0.087704	0.0042383	1.29(1.08-1.54)	1588 cases/3546 controls	0.0946864	G	NA		8.6013e-12	1.25(1.17-1.33)	0.698967
TAGAP	rs6923307^	6	159465624	T	C		0.079219	0.065061	0.00039916	1.24(1.1-1.4)	3496 cases/5186 controls	0.127037	G	NA		0.034769	0.032992	0.051345	1.32(1-1.75)	1588 cases/3546 controls	0.197356	G	NA		5.768e-05	1.25(1.12-1.4)	0.693104
DDX58	rs11795343*	9	32523737	T	C		0.61777	0.58497	2.3053e-05	1.15(1.07-1.22)	3496 cases/5186 controls	0.647259	G	NA		0.77708	0.74803	0.0053447	1.18(1.05-1.32)	1588 cases/3546 controls	0.407417	G	NA		4.3957e-07	1.15(1.09-1.22)	0.684091
KLF4	rs7865570^	9	110794594	T	C		0.64187	0.61585	0.00012737	1.14(1.07-1.22)	3496 cases/5186 controls	0.436087	G	NA		0.45341	0.40781	0.052623	1.11(1-1.22)	1588 cases/3546 controls	0.306594	G	NA		1.97e-05	1.13(1.07-1.19)	0.639935
ZC3H12C	rs11213274^	11	109988392	T	C		0.6205	0.60116	0.0058314	1.1(1.03-1.17)	3496 cases/5186 controls	0.962511	G	NA		0.38086	0.34871	0.031496	1.12(1.01-1.24)	1588 cases/3546 controls	0.00984541	G	NA		0.0005025	1.1(1.04-1.17)	0.726449
ETS1	rs6590334^	11	128403208	T	C		0.50521	0.47394	0.00016383	1.13(1.06-1.2)	3496 cases/5186 controls	0.782965	G	NA		0.20038	0.18457	0.035012	1.14(1.01-1.3)	1588 cases/3546 controls	0.355116	G	NA		1.6077e-05	1.13(1.07-1.2)	0.83077
LOC144817	rs9533962	13	45334194	C	T		0.437477	0.409361	1.93335e-08	1.14(1.09-1.19)	8630 cases/10819 controls	0.13312	G+R	NA		0.485935	0.461309	0.000224633	1.09(1.04-1.15)	6739 cases/8698 controls	0.0266366	G+R	NA		7.53018e-11	1.12(1.08-1.15)	0.290896
PSMA6.NFKBIA	rs8016947*	14	35832666	G	T		0.58801	0.55347	2.5966e-06	1.16(1.09-1.24)	3496 cases/5186 controls	0.640785	G	NA		0.58049	0.5545	5.4089e-06	1.26(1.14-1.39)	1588 cases/3546 controls	0.363109	G	NA		1.5017e-10	1.19(1.13-1.25)	0.185382
NOS2	rs4795067*	17	26106675	G	A		0.38595	0.35088	3.1498e-06	1.17(1.1-1.25)	3294 cases/4694 controls	0.153089	G(wo UC)	NA		0.26102	0.23625	1.6025e-05	1.28(1.14-1.44)	1588 cases/3546 controls	0.0242443	G	NA		5.55379e-10	1.2(1.13-1.27)	0.172379
PTRF.STAT3	rs56364076^	17	40565035	C	T		0.33874	0.3128	9.5923e-05	1.15(1.07-1.23)	3496 cases/5186 controls	0.408864	G	NA		0.41337	0.40539	0.0016137	1.18(1.06-1.31)	1588 cases/3546 controls	0.298481	G	NA		5.9103e-07	1.16(1.09-1.23)	0.640792
CARD14	rs11652075*	17	78178893	C	T		0.54387	0.51962	0.011271	1.1(1.02-1.19)	2160 cases/3814 controls	0.222271	G(wo GAIN)	NA		0.55919	0.53667	0.00016574	1.21(1.09-1.33)	1588 cases/3546 controls	0.222311	G	NA		1.5783e-05	1.14(1.07-1.21)	0.163443
POL1.STARD6	rs3730682	18	51797332	G	A		0.21058	0.18866	2.5033e-05	1.14(1.07-1.21)	8630 cases/10819 controls	0.458512	G+R	NA		0.034	0.027	0.000424644	1.29(1.12-1.48)	6739 cases/8698 controls	0.204379	G+R	NA		1.6507e-07	1.16(1.1-1.23)	0.543136
ILF3.QTRT1	rs892085^	19	10818092	A	G		0.59796	0.56625	2.1299e-05	1.15(1.08-1.23)	3496 cases/5186 controls	0.358961	G	NA		0.36178	0.32663	0.022363	1.22(1.03-1.44)	449 cases/2434 controls	NA	G(wo Anhui)	NA		1.66426e-06	1.16(1.09-1.23)	0.559974
ZNF816A	rs9304742*	19	53451291	T	C		0.6697	0.64275	0.00015753	1.14(1.07-1.23)	3294 cases/4694 controls	0.658163	G(wo UC)	NA		0.69427	0.63553	0.00032491	1.3(1.12-1.5)	1139 cases/1112 controls	NA	G(wo Sg)	0.8586		6.43213e-07	1.17(1.1-1.25)	0.119581
UBE2L3	22-21930093^	22	21930093	T	C		0.21515	0.19908	0.0134	1.1(1.02-1.19)	3496 cases/5186 controls	0.559133	G	NA		0.40756	0.41036	0.0076356	1.16(1.04-1.29)	1588 cases/3546 controls	0.945014	G	0.4983		0.00036415	1.12(1.05-1.2)	0.468998
IL23A.STAT2	rs2066807^	12	56740682	G	C		0.956579	0.932351	1.3714e-10	1.55(1.35-1.77)	3496 cases/5186 controls	0.287106	G	NA		0.972779	0.97427	0.0020363	1.25(1.08-1.44)	6739 cases/8698 controls	0.550178	G+R	NA		5.36304e-12	1.40(1.27-1.54)	0.0309543
COG6	rs34394770	13	40333369	T	C		0.67985	0.64263	2.64839e-08	1.16(1.1-1.22)	8630 cases/10819 controls	0.0480089	G+R	NA		0.8317	0.82393	0.0463474	1.06(1-1.12)	6739 cases/8698 controls	0.680712	G+R	NA		4.87218e-08	1.11(1.07-1.15)	0.0204283
FBXL19	rs13708*	16	31000809	G	A		0.39143	0.35822	2.6156e-05	1.15(1.08-1.22)	3496 cases/5186 controls	0.212996	G	NA		0.10172	0.079839	7.5295e-07	1.55(1.3-1.85)	1588 cases/3546 controls	0.668318	G	NA		1.5433e-08	1.19(1.12-1.26)	0.00143736
B. Locus Heterogeneity
TP63	rs28512356	3	189615475	C	A		0.82501	0.79885	9.99e-06	1.2(1.11-1.3)	3496 cases/5186 controls	0.729387	G	NA		0.816509	0.818444	0.568178	1.02(0.96-1.08)	6739 cases/8698 controls	0.907376	G+R	0.9999		0.00177667	1.08(1.03-1.14)	0.00175077
ERAP2	rs2910686a	5	96252589	C	T		0.43326	0.420731	1.20881e-06	1.15(1.09-1.22)	8630 cases/10819 controls	0.685792	G+R	NA		0.37158	0.39759	0.674076	0.99(0.93-1.05)	6739 cases/8698 controls	0.903613	G+R	0.9999		0.00136918	1.07(1.03-1.12)	0.000342975
TRAF3IP2	rs240993*	6	111673714	T	C		0.30773	0.26876	1.30256e-08	1.2(1.15-1.26)	3496 cases/5186 controls	0.987473	G	NA		0.606503	0.566783	0.632664	1.02(0.93-1.13)	1588 cases/3546 controls	0.123702	G	0.9845		8.50195e-07	1.15(1.09-1.22)	0.00393151
ELMO1	rs2700982	7	37394820	G	C		0.45505	0.42697	0.00032836	1.12(1.05-1.19)	3496 cases/5186 controls	0.225549	G	NA		0.219422	0.22508	0.355179	0.97(0.92-1.03)	6739 cases/8698 controls	0.58991	G+R	0.9859		0.0914114	1.04(0.99-1.08)	0.00104493
ZMIZ1	rs1250546	10	81032532	A	G		0.60962	0.58128	2.61e-05	1.15(1.08-1.22)	3496 cases/5186 controls	0.370013	G	NA		0.52629	0.518458	0.220387	1.031(0.98-1.09)	6739 cases/8698 controls	0.10793	G+R	0.9999		0.000427835	1.08(1.03-1.11)	0.0101314
PRDX5	rs7107446^	11	64103634	A	G		0.16557	0.14559	6.18e-05	1.2(1.1-1.31)	3496 cases/5186 controls	0.341601	G	NA		0.588937	0.597419	0.593073	1.01(0.97-1.06)	6739 cases/8698 controls	0.551048	G+R	0.9999		0.0176617	1.05(1.01-1.1)	0.00103015
PRM3.SOCS1	rs367569*	16	11365500	C	T		0.73792	0.70696	2.381e-05	1.16(1.08-1.25)	3496 cases/5186 controls	0.32109	G	NA		0.87323	0.865773	0.346681	1.04(0.96-1.11)	6739 cases/8698 controls	0.761241	G+R	0.998		0.000245248	1.1(1.04-1.16)	0.0221713
RNF114	rs7352944^	20	48632610	T	C		0.63046	0.5911	2.3977e-07	1.19(1.11-1.27)	3496 cases/5186 controls	0.690722	G	NA		0.56956	0.55792	0.42523	1.04(0.94-1.16)	1588 cases/3546 controls	0.82	G	0.9792		1.5358e-06	1.15(1.09-1.22)	0.0400449
RUNX1	rs8128234	21	36470865	T	C		0.225552	0.200586	3.74441e-08	1.17(1.11-1.23)	8630 cases/10819 controls	0.772355	G+R	NA		0.117677	0.110068	0.0988388	1.06(0.99-1.14)	6739 cases/8698 controls	0.35959	G+R	0.9952		5.99431e-08	1.13(1.08-1.18)	0.0423458
TYK2 (Suggestive)	rs280519*	19	10472933	A	G		0.51521	0.48524	0.00025615	1.13(1.06-1.2)	3496 cases/5186 controls	0.737628	G	NA		0.42844	0.39622	0.9729	1(0.9-1.1)	1588 cases/3546 controls	0.23	G	0.8116		0.0021691	1.09(1.03-1.15)	0.0463918
C. Allelic Heterogeneity
IL23R (see Supplementary Data 4)
D. Insufficient Power(<30% at P=0.001)
CSMD1	rs7007032*	8	3679446	C	T		0.30428	0.30533	0.76863	1.01(0.94-1.08)	3496 cases/5186 controls	0.313021	G	NA		0.20529	0.17358	0.18078	1.09(0.96-1.24)	1588 cases/3546 controls	0.0377161	G	NA		0.37665	1.03(0.97-1.09)	0.295112
GJB2	rs3751385	13	20762956	A	G		0.17708	0.17099	0.23451	1.06(0.96-1.18)	2160 cases/3814 controls	0.167856	G(wo GAIN)	NA		0.50945	0.44388	0.03498	1.11(1.01-1.23)	1588 cases/3546 controls	0.618281	G	NA		0.019249	1.09(1.01-1.17)	0.537234
SERPINB8	rs514315*	18	61656785	T	C		0.69432	0.69006	0.35218	1.03(0.96-1.11)	3294 cases/4694 controls	0.90521	G(wo UC)	NA		0.75646	0.71636	0.11342	1.09(0.98-1.22)	1588 cases/3546 controls	0.00872182	G	NA		0.10268	1.05(0.99-1.11)	0.40008
Chr: chromosome; BP.B37: position based on NCBI build 37; RA/NRA: risk/non-risk alleles; RAF: risk allele's frequecies; P: association P values in logistic regression analysis (alleles dosages in GWAS studies); OR: odds ratio; 95% CI: 95% confidence interval; Analysis: association results from G(GWAS) or G+R(GWAS+Replication); pQ: heterogeneity P values.
* reported SNP; ^ correlated with reported SNP; a results conditioning on rs30376; b results conditioning on rs1990760; c results conditioning on rs7709212; d results conditioning on rs7709212 & rs4921493; e Tagging SNP rs702873 was genotyped in Chinese replication samples.
A. shared loci
--> i.e. common variants: GWAS/GWAS+Replication of both populations have same effect size directions,exert at least nominal significance in independent ethnic cohort and association evidence at P <1.1E-3 (0.05/45) in the ethnic-combined samples.
--> Three SNPs/loci show significant association in the overall samples. Show nominal significance in both Chinese and Caucasian (P < 0.05), but significant heterogeneity of OR, PQ < 0.05 (highlighted in red)
B. Locus Heterogeneity
--> i.e. caucasian specific variants: GWAS/GWAS+Replication of caucasian P<1.02E-3), but GWAS+Replication of chinese P>0.05 when chinese samples have provided >95% power to detect caucasian OR at significance level of 0.05
MHC region will be analyzed differently
Three Loci (CSMD1,GJB2 and SERPINB8) were not analyzed, due to association evidence were not observed in both population's GWAS
