# Supplementary material for: Genome-wide meta-analysis identifies multiple novel associations and ethnic heterogeneity of psoriasis susceptibility
Source: Nat Commun. 2015 Apr 23;6:6916. doi: 10.1038/ncomms7916 (PMC4423213; doi:10.1038/ncomms7916)
Supplement: Supplementary Data 2 — Summary of the GWAS and replication results for the 43 top SNPs in GWAS meta-analysis [file ncomms7916-s3.xlsx]

## Sheet: Sheet1
Supplementary Data 2: Summary of the GWAS and replication results for the 43 top SNPs in GWAS meta-analysis
									Caucasian							Chinese							Combined All
									GWAS Studies		Validation Studies		Combined			GWAS Studies		Validation Study		Combined
Notable Gene	SNP	Chr	BP.B37	RA	NRA	RAF (European)	RAF (Chinese)		P	OR (95% CI)	P	OR (95% CI)	P	OR (95% CI)		P	OR (95% CI)	P	OR (95% CI)	P	OR (95% CI)		P	OR (95% CI)	pQ
MTF2	rs2281525	1	93595306	C	G	0.71392	0.68174		0.00369788	1.11(1.03-1.19)	0.866084	0.99(0.91-1.09)	0.0285893	1.06(1.01-1.12)		0.003787	1.18(1.05-1.32)	0.3743	0.97(0.91-1.03)	0.541076	1.02(0.96-1.07)		0.0468872	1.04(1-1.08)	0.245448
OLFM3 (15Kbp away)	rs12120587	1	102254096	T	C	0.907198	0.94152		0.000238019	1.23(1.1-1.38)	0.265369	1.06(0.96-1.18)	0.000903381	1.14(1.05-1.23)		0.0189486	1.29(1.04-1.59)	0.0423	0.9(0.82-1)	0.40263	0.96(0.88-1.05)		0.0504474	1.06(1-1.12)	0.00504709
FCER1G (5Kbp away)	rs4489574	1	161189713	C	T	0.68073	0.51242		0.000864456	1.12(1.05-1.2)	0.421002	1.02(0.97-1.09)	0.00492322	1.07(1.02-1.11)		0.00609095	1.15(1.04-1.27)	0.1781	1.04(0.98-1.09)	0.0135061	1.06(1.01-1.11)		0.000193522	1.06(1.03-1.1)	0.839488
C1orf125	rs16854064	1	179363275	A	C	0.10254	0.085049		0.516606	1.03(0.93-1.15)	NA	NA	0.516606	1.03(0.93-1.15)		1.49874e-05	1.46(1.23-1.73)	0.7978	0.99(0.89-1.09)	0.0411723	1.1(1-1.2)		0.0481065	1.07(1-1.14)	0.389756
PCNXL2	rs2884217	1	233415792	A	G	0.85867	0.98282		4.34726e-05	1.21(1.11-1.33)	0.746701	0.97(0.83-1.15)	0.000671206	1.15(1.06-1.25)		0.114437	1.4(0.92-2.13)	0.9909	1(0.81-1.23)	0.491804	1.07(0.89-1.28)		0.000672955	1.14(1.06-1.22)	0.465106
EST AW661758 (150Kbp)	rs792045	2	5543758	C	T	0.32528	0.40846		0.00151404	1.12(1.04-1.19)	0.0797752	1.05(0.99-1.12)	0.00065562	1.08(1.03-1.13)		0.00726353	1.15(1.04-1.27)	0.1436	1.04(0.99-1.1)	0.0100724	1.07(1.02-1.12)		2.69716e-05	1.07(1.04-1.11)	0.66069
KCNJ3	rs13030348	2	155695054	C	T	0.35114	0.17645		0.000109235	1.14(1.07-1.22)	0.793676	0.99(0.93-1.05)	0.0170257	1.06(1.01-1.1)		0.0324478	1.17(1.01-1.34)	0.1117	0.95(0.88-1.01)	0.60957	0.98(0.93-1.05)		0.118883	1.03(0.99-1.07)	0.07109
FHIT	rs212053	3	60033964	A	G	0.121	0.037226		0.625766	0.98(0.89-1.07)	NA	NA	0.625766	0.98(0.89-1.07)		1.53085e-06	1.95(1.48-2.55)	0.06519	0.92(0.84-1.01)	0.743414	0.99(0.91-1.07)		0.567423	0.98(0.92-1.04)	0.885683
KIAA1407	rs11926807	3	113716380	G	T	0.7109	0.74249		3.71292e-06	1.18(1.1-1.26)	0.436169	0.97(0.9-1.05)	0.0043987	1.08(1.02-1.13)		0.0639923	1.12(0.99-1.25)	0.419	1.03(0.96-1.09)	0.107743	1.05(0.99-1.11)		0.00146502	1.06(1.02-1.1)	0.468253
PLOD2 (1Mbp away)	rs12495255	3	144644163	G	T	0.74326	0.87333		4.69669e-06	1.2(1.11-1.29)	0.377825	1.03(0.96-1.1)	0.000286521	1.1(1.04-1.15)		0.749254	0.98(0.84-1.14)	0.8085	0.99(0.92-1.07)	0.725803	0.99(0.92-1.06)		0.00538224	1.06(1.02-1.1)	0.0158696
LPP	rs7640550	3	188080248	C	T	0.50972	0.68275		0.000143051	1.13(1.06-1.21)	0.367541	1.03(0.97-1.09)	0.00148634	1.07(1.03-1.12)		0.00988205	1.15(1.03-1.29)	0.6036	0.98(0.93-1.04)	0.431517	1.02(0.97-1.08)		0.00377414	1.05(1.02-1.08)	0.160391
TP63	rs7633861	3	189596840	G	A	0.30532	0.19401		1.14213e-05	1.16(1.09-1.25)	0.100967	1.1(0.98-1.23)	4.16884e-06	1.15(1.08-1.21)		0.61849	1.03(0.91-1.17)	0.3337	1.04(0.97-1.11)	0.270704	1.03(0.97-1.1)		5.96089e-05	1.09(1.05-1.14)	0.017127
TP63	rs28512356	3	189615475	C	A	0.79885	0.82577		9.96581e-06	1.2(1.11-1.3)	0.00092994	1.15(1.06-1.25)	9.99e-06	1.2(1.11-1.3)		0.952193	1(0.88-1.13)	0.4932	1.03(0.96-1.1)	0.567717	1.02(0.96-1.08)		7.70497e-06	1.1(1.06-1.15)	0.000961741
OSTN (500Kbp away)	rs11922372	3	190880134	C	T	0.22795	0.60505		1.1543e-05	1.18(1.09-1.27)	0.00232837	1.1(1.04-1.18)	2.19803e-07	1.14(1.08-1.19)		0.10633	0.92(0.83-1.02)	0.9156	1(0.94-1.05)	0.377352	0.98(0.93-1.03)		0.00290685	1.05(1.02-1.09)	2.27717e-05
LIMCH1	rs4861120	4	41602145	A	G	0.20814	0.10956		4.90481e-06	1.19(1.11-1.28)	0.523248	1.03(0.94-1.12)	0.000108782	1.12(1.06-1.18)		0.402282	1.07(0.91-1.25)	0.09984	1.08(0.99-1.18)	0.0647282	1.08(1-1.16)		2.4678e-05	1.1(1.05-1.15)	0.409145
PCDH18 (500Kbp away)	rs17049191	4	137890090	A	G	0.13865	0.11697		0.684547	0.98(0.89-1.08)	NA	NA	0.684547	0.98(0.89-1.08)		9.13686e-06	1.4(1.21-1.62)	0.7065	0.98(0.91-1.07)	0.0727794	1.07(0.99-1.14)		0.229616	1.04(0.98-1.1)	0.161345
NR3C2	rs12506373	4	149299602	T	G	0.944416	NA		4.46896e-06	1.41(1.22-1.63)	0.576685	0.97(0.85-1.09)	0.0119755	1.13(1.03-1.24)		NA	NA	NA	NA	NA	NA		0.0120973	1.13(1.03-1.24)	1
C5orf42	rs301870	5	37139291	G	T	0.10079	0.041625		0.627098	1.03(0.93-1.14)	0.903075	0.99(0.81-1.21)	0.704592	1.02(0.93-1.11)		1.4089e-05	1.7(1.34-2.17)	0.1594	0.91(0.8-1.04)	0.407545	1.05(0.94-1.18)		0.414286	1.03(0.96-1.11)	0.685314
ACOT13	rs6456630	6	24693075	T	C	0.62142	0.70784		0.380885	1.03(0.97-1.1)	0.500027	0.98(0.92-1.04)	0.925203	1(0.96-1.05)		2.4953e-06	1.3(1.16-1.44)	0.0005638	0.9(0.85-0.96)	0.375229	0.98(0.93-1.03)		0.628855	0.99(0.96-1.03)	0.476578
BCKDHB (200Kbp away)	rs6907126	6	81239298	T	A	0.988	0.958299		NA	NA	0.396321	1.18(0.8-1.75)	0.396321	1.18(0.8-1.75)		4.11185e-06	1.88(1.44-2.47)	0.1136	1.11(0.97-1.27)	0.000529177	1.24(1.1-1.39)		0.000375542	1.23(1.1-1.38)	0.835518
DOCK4	rs6968514	7	111399633	A	G	0.34104	0.57411		0.00566372	1.1(1.03-1.17)	0.859649	1.01(0.92-1.1)	0.0207694	1.06(1.01-1.12)		7.88265e-05	1.23(1.11-1.36)	0.5508	1.02(0.96-1.08)	0.0153653	1.06(1.01-1.12)		0.000866842	1.06(1.03-1.1)	1
FLJ43663	rs6974804	7	130783121	C	T	0.14269	0.10813		0.150662	0.94(0.86-1.02)	0.92789	1(0.91-1.09)	0.273822	0.96(0.9-1.03)		7.38111e-06	1.41(1.22-1.65)	0.2918	1.05(0.96-1.14)	0.00160313	1.13(1.05-1.22)		0.224467	1.03(0.98-1.08)	0.00189016
TOX	rs16924207	8	59803436	C	G	0.948491	0.916612		1.21277e-05	1.41(1.21-1.64)	0.314127	1.07(0.94-1.23)	0.00026476	1.21(1.09-1.34)		0.512299	1.06(0.88-1.28)	0.02616	1.14(1.02-1.27)	0.0248866	1.12(1.01-1.23)		3.93326e-05	1.16(1.08-1.24)	0.272597
ADAMTSL1	rs731168	9	18907844	A	G	0.42466	0.57078		1.28082e-05	1.15(1.08-1.22)	0.317242	1.03(0.97-1.09)	0.000225113	1.08(1.04-1.13)		0.270371	1.06(0.96-1.17)	0.2766	1.03(0.98-1.09)	0.1364	1.04(0.99-1.09)		0.000132793	1.06(1.03-1.1)	0.182848
RUSC2	rs10814247	9	35507290	G	A	0.38469	0.34517		0.000112918	1.13(1.06-1.21)	0.0546758	1.07(1-1.15)	3.58052e-05	1.1(1.05-1.16)		0.00148703	1.18(1.07-1.31)	0.3462	1.03(0.97-1.09)	0.0175273	1.06(1.01-1.12)		3.96861e-06	1.08(1.05-1.12)	0.274376
CACNA1B	rs62580946	9	140972258	C	G	0.18382	0.319		7.76879e-06	1.21(1.11-1.31)	0.984186	1(0.93-1.07)	0.00352383	1.08(1.03-1.14)		NA	NA	0.5334	1.02(0.96-1.08)	0.530402	1.02(0.96-1.08)		0.00961633	1.05(1.01-1.1)	0.137193
POU2F3	rs2847500	11	120114421	A	G	0.135	0.10168		NA	NA	0.0105936	1.11(1.02-1.2)	0.0105936	1.11(1.02-1.2)		1.83227e-06	1.52(1.28-1.8)	0.03856	1.1(1-1.2)	5.51775e-05	1.18(1.09-1.27)		2.88772e-06	1.14(1.08-1.21)	0.32818
FKSG42 (10Kbp away)	rs2643154	12	45466344	A	G	0.61696	0.930606		5.21307e-06	1.16(1.09-1.23)	0.360831	0.96(0.89-1.05)	0.00212929	1.08(1.03-1.14)		0.391989	1.09(0.9-1.33)	0.1652	1.09(0.97-1.22)	0.103984	1.09(0.98-1.2)		0.000592029	1.08(1.03-1.13)	0.948604
COG6	rs34394770	13	40333369	T	C	0.64263	0.76319		5.54617e-07	1.18(1.11-1.26)	0.00821055	1.12(1.03-1.21)	2.64839e-08	1.16(1.1-1.22)		0.122491	1.1(0.98-1.23)	0.1425	1.05(0.98-1.11)	0.0463474	1.06(1-1.12)		4.87218e-08	1.11(1.07-1.15)	0.0204283
LOC144817	rs9533962	13	45334194	C	T	0.40552	0.44883		0.00175579	1.11(1.04-1.18)	1.60244e-06	1.16(1.09-1.24)	1.93335e-08	1.14(1.09-1.19)		3.9251e-05	1.23(1.12-1.36)	0.053	1.06(1-1.12)	0.000224633	1.09(1.04-1.15)		7.53018e-11	1.12(1.08-1.15)	0.290896
FLJ22624	rs58536774	13	73309278	G	T	0.15236	0.20088		0.000759206	1.16(1.07-1.27)	0.0429552	1.08(1-1.16)	0.000196027	1.11(1.05-1.18)		0.00546026	1.19(1.05-1.35)	0.318	0.97(0.91-1.03)	0.674265	1.01(0.96-1.07)		0.00346485	1.06(1.02-1.11)	0.0192083
LRFN5	14-42315599	14	42315599	A	T	NA	0.013902		NA	NA	NA	NA	NA	NA		2.99965e-06	2.44(1.68-3.54)	0.09614	1.08(0.48-2.44)	1.54657e-05	2.11(1.51-2.97)		1.51111e-05	2.11(1.51-2.97)	1
KCNK10	rs11625847	14	88779964	T	G	0.19996	0.3406		0.336875	1.04(0.96-1.12)	0.176896	1.05(0.98-1.13)	0.0996272	1.04(0.99-1.1)		8.12582e-06	1.28(1.15-1.42)	0.5164	1.02(0.96-1.08)	0.00774565	1.07(1.02-1.13)		0.00243624	1.06(1.02-1.1)	0.51205
C14orf64 (200Kbp away)	rs7160630	14	98637479	A	G	0.79016	0.79969		2.95957e-05	1.18(1.09-1.28)	0.213322	1.05(0.97-1.12)	0.000196934	1.1(1.05-1.16)		0.104052	1.12(0.98-1.28)	0.1561	1.05(0.98-1.13)	0.0427163	1.07(1-1.14)		3.29438e-05	1.09(1.05-1.13)	0.415969
MEGF11	rs12594528	15	66435939	T	C	0.598	0.18618		3.18906e-05	1.15(1.08-1.23)	0.356276	1.03(0.97-1.09)	0.000582976	1.08(1.03-1.13)		0.095933	1.12(0.98-1.27)	NA	NA	0.095933	1.12(0.98-1.27)		0.000142023	1.08(1.04-1.13)	0.627935
CLEC16A (PRM3.SOCS1)	rs12923849	16	11061997	A	G	0.17212	0.064247		3.99034e-05	1.19(1.09-1.29)	0.0779838	1.07(0.99-1.15)	5.23331e-05	1.12(1.06-1.18)		0.203756	1.13(0.94-1.36)	0.1515	1.07(0.97-1.18)	0.0628581	1.08(1-1.18)		1.23153e-05	1.11(1.06-1.16)	0.542322
SOCS6 (1Mbp away)	18-69012731	18	69012731	A	G	NA	0.21258		NA	NA	NA	NA	NA	NA		2.96426e-06	1.34(1.18-1.51)	0.4337	0.97(0.91-1.04)	0.117785	1.05(0.99-1.11)		0.118103	1.05(0.99-1.11)	1
PAK7	rs6056869	20	9762448	A	G	0.294	0.2435		1.42995e-05	1.16(1.09-1.24)	0.00735307	1.09(1.02-1.15)	1.0534e-06	1.12(1.07-1.17)		0.726794	1.02(0.91-1.15)	0.4257	0.97(0.91-1.04)	0.597039	0.98(0.93-1.04)		0.000381703	1.07(1.03-1.11)	0.00067141
PTPN1	rs6512654	20	49170157	T	G	0.89205	0.92978		0.959823	1(0.9-1.1)	NA	NA	0.959823	1(0.9-1.1)		4.02187e-07	1.7(1.38-2.08)	0.5996	1.03(0.92-1.15)	0.00387497	1.16(1.05-1.27)		0.0416101	1.08(1-1.15)	0.0414308
BCAS1	rs208368	20	52599243	C	A	0.25743	0.056139		1.22615e-05	1.17(1.09-1.25)	0.6225	0.98(0.9-1.07)	0.0018905	1.09(1.03-1.15)		0.354405	1.1(0.9-1.34)	0.05232	1.11(1-1.22)	0.0318224	1.1(1.01-1.21)		0.000199722	1.09(1.04-1.15)	0.79947
IFNAR1	rs57996174	21	34837048	C	T	0.10393	0.249		0.160854	1.08(0.97-1.19)	NA	NA	0.160854	1.08(0.97-1.19)		5.12627e-05	1.26(1.13-1.41)	0.003316	1.09(1.03-1.16)	6.63472e-06	1.13(1.07-1.19)		4.8579e-06	1.12(1.06-1.17)	0.420109
CLIC6	rs9305556	21	36014908	A	G	0.42012	0.83569		4.11197e-05	1.14(1.07-1.22)	0.0625579	1.08(1-1.16)	1.31718e-05	1.12(1.06-1.17)		0.201001	1.09(0.96-1.24)	0.0621	1.07(1-1.15)	0.0252717	1.07(1.01-1.14)		1.34546e-06	1.1(1.06-1.14)	0.34483
RUNX1	rs8128234	21	36470865	T	C	0.19651	0.11133		1.81852e-05	1.19(1.1-1.28)	0.0004765	1.15(1.06-1.24)	3.74441e-08	1.17(1.11-1.23)		0.0897856	1.15(0.98-1.34)	0.335	1.04(0.96-1.13)	0.0988388	1.06(0.99-1.14)		5.99431e-08	1.13(1.08-1.18)	0.0423458
Chr: chromosome; BP.B37: position based on NCBI build 37; RA/NRA: risk/non-risk alleles; RAF: risk allele's frequecies; P: association P values in logistic regression analysis (alleles dosages in GWAS studies); OR: odds ratio; 95% CI: 95% confidence interval; pQ: heterogeneity P values.
