# Supplementary material for: Genome-wide meta-analysis identifies multiple novel associations and ethnic heterogeneity of psoriasis susceptibility
Source: Nat Commun. 2015 Apr 23;6:6916. doi: 10.1038/ncomms7916 (PMC4423213; doi:10.1038/ncomms7916)
Supplement: Supplementary Data 3 — Conditional association results of secondary association in 6 loci that did not reach genome-wide significance [file ncomms7916-s4.xlsx]

## Sheet: Sheet1
Supplementary Data 3: Conditional association results of secondary association in 6 loci that did not reach genome-wide significance
								Caucasian								Chinese								Combined All
								GWAS Studies		Validation Studies		Combined				GWAS Studies		Validation Study		Combined
Gene	Test	SNP	Chr	BP.B37	RA	NRA		P	OR (95% CI)	P	OR (95% CI)	P	OR (95% CI)	pQ		P	OR (95% CI)	P	OR (95% CI)	P	OR (95% CI)	pQ		P	OR (95% CI)	pQ
ETS1	Unconditional	rs6590334^	11	128403208	T	C		0.000158406	1.13(1.06-1.2)	3.64295e-06	1.14(1.08-1.21)	2.38365e-09	1.14(1.09-1.18)	0.175901		0.0349748	1.14(1.01-1.3)	0.7306	1.01(0.94-1.08)	0.189632	1.04(0.98-1.11)	0.156771		1.06889e-08	1.1(1.07-1.14)	0.020952
		rs7933433	11	128194450	T	G		0.00015625	1.13(1.06-1.21)	0.00394798	1.09(1.03-1.16)	2.95324e-06	1.11(1.06-1.16)	0.0872708		0.0422445	1.11(1-1.24)	0.6496	1.01(0.96-1.07)	0.160442	1.04(0.99-1.09)	0.259138		7.03653e-06	1.08(1.04-1.11)	0.0487342
		rs55974252	11	128147449	C	G		0.000703908	1.14(1.06-1.23)	0.00119066	1.11(1.04-1.19)	3.07762e-06	1.12(1.07-1.18)	0.936114		0.0316965	1.15(1.01-1.31)	6.49e-05	1.16(1.08-1.24)	5.03203e-06	1.15(1.09-1.23)	0.536184		6.57723e-11	1.14(1.09-1.18)	0.480493
	Conditioning on rs6590334	rs7933433	11	128194450	T	G		0.000121455	1.14(1.07-1.22)	0.0108958	1.08(1.02-1.14)	8.88364e-06	1.1(1.06-1.15)	0.131791		0.0495496	1.11(1-1.23)	0.7423	1.01(0.94-1.08)	0.171828	1.04(0.98-1.1)	0.287509		8.46203e-06	1.08(1.04-1.12)	0.101196
		rs55974252	11	128147449	C	G		0.000280389	1.16(1.07-1.25)	0.00149093	1.11(1.04-1.18)	1.96734e-06	1.13(1.07-1.18)	0.920482		0.0264338	1.16(1.02-1.31)	0.8507	0.99(0.93-1.06)	0.381257	1.03(0.97-1.09)	0.0618758		2.0246e-05	1.09(1.05-1.13)	0.0196396
	Conditioning on rs6590334&rs7933433	rs55974252	11	128147449	C	G		0.000844366	1.14(1.06-1.24)	0.00206023	1.11(1.04-1.18)	6.84361e-06	1.12(1.07-1.18)	0.925471		0.0207367	1.16(1.02-1.32)	0.5223	0.98(0.92-1.04)	0.720623	1.01(0.96-1.07)	0.02909		0.000314781	1.07(1.03-1.11)	0.00460129
IL13	Unconditional	rs20541*	5	131995964	G	A		6.75508e-05	1.17(1.08-1.27)	1.18456e-05	1.26(1.14-1.39)	5.86664e-09	1.2(1.13-1.28)	0.0033508		0.0788988	1.1(0.99-1.22)	3.853e-05	1.14(1.07-1.21)	1.0179e-05	1.13(1.07-1.19)	0.334553		1.01608e-12	1.16(1.11-1.2)	0.110796
		rs2057656	5	131809305	T	C		0.00194151	1.12(1.2-1.04)	0.951241	1(1.1-0.91)	0.0127543	1.08(1.14-1.02)	0.136501		0.0244885	1.12(1.24-1.02)	0.2031	1.04(0.98-1.1)	0.0276943	1.06(1.11-1.01)	0.392165		0.000983524	1.07(1.11-1.03)	0.661644
	Conditioning on rs20541	rs2057656	5	131809305	T	C		0.0297304	1.09(1.17-1.01)	0.637975	0.98(1.07-0.89)	0.164846	1.04(1.11-0.98)	0.0620215		0.0180215	1.13(1.25-1.02)	0.1528	1.04(0.98-1.1)	0.0164839	1.06(1.12-1.01)	0.384347		0.00635992	1.05(1.1-1.02)	0.628342
POL1.STARD6	Unconditional	rs3730682^	18	51797332	G	A		0.000172672	1.17(1.08-1.27)	0.0339332	1.1(1.01-1.21)	2.5033e-05	1.14(1.07-1.21)	0.459739		0.146234	1.31(0.91-1.89)	0.001282	1.28(1.1-1.49)	0.000424644	1.29(1.12-1.48)	0.20401		1.6507e-07	1.16(1.1-1.23)	0.543136
		rs1833305	18	52431011	A	T		0.00116941	1.11(1.04-1.18)	0.0727499	0.93(0.86-1.01)	0.164114	1.03(0.99-1.09)	0.0012983		0.0190668	1.12(1.02-1.23)	0.4276	1.02(0.97-1.08)	0.0711634	1.04(1-1.09)	0.0119054		0.0245805	1.04(1-1.08)	0.810358
	Conditioning on rs3730682	rs1833305	18	52431011	A	T		0.034692	1.08(1.01-1.15)	0.0213374	1.11(1.02-1.22)	0.0213374	1.11(1.02-1.22)	0.992198		0.012053	1.13(1.03-1.25)	0.0004392	1.33(1.13-1.55)	0.000443414	1.33(1.13-1.55)	1		0.000203486	1.16(1.07-1.25)	0.0564894
PRM3.SOCS1	Unconditional	rs367569*	16	11365500	T	C		2.38123e-05	1.16(1.25-1.08)	0.211773	1.04(1.11-0.98)	0.000179626	1.09(1.15-1.04)	0.139636		0.446707	1.06(1.23-0.91)	0.5128	1.03(0.95-1.12)	0.347456	1.04(1.11-0.96)	0.761324		0.000261624	1.08(1.12-1.03)	0.207491
		rs12923849	16	11061997	G	A		3.71435e-05	1.19(1.29-1.09)	0.0768817	1.07(1.15-0.99)	4.84495e-05	1.12(1.18-1.06)	0.292855		0.2037	1.13(1.36-0.94)	0.1515	1.07(0.97-1.18)	0.06297	1.08(1.18-1)	0.19367		9.60248e-06	1.11(1.16-1.06)	0.539595
	Conditioning on rs367569	rs12923849	16	11061997	G	A		0.000397594	1.16(1.26-1.07)	0.0801945	1.07(1.15-0.99)	0.000249383	1.11(1.17-1.05)	0.379343		0.214967	1.13(1.36-0.93)	0.1722	1.07(0.97-1.18)	0.0747215	1.08(1.18-0.99)	0.206602		5.20424e-05	1.1(1.15-1.05)	0.638505
RUNX1	Unconditional	rs8128234*	21	36470865	T	C		1.81852e-05	1.19(1.1-1.28)	0.0004765	1.15(1.06-1.24)	3.74441e-08	1.17(1.11-1.23)	0.772355		0.0897856	1.15(0.98-1.34)	0.335	1.04(0.96-1.13)	0.0988388	1.06(0.99-1.14)	0.359836		5.99431e-08	1.13(1.08-1.18)	0.0423458
		rs9305556	21	36014908	A	G		4.10778e-05	1.14(1.07-1.22)	0.0625579	1.08(1-1.16)	1.3151e-05	1.12(1.06-1.17)	0.0428705		0.20445	1.09(0.95-1.24)	0.0621	1.07(1-1.15)	0.02443	1.07(1.01-1.14)	0.415133		1.27219e-06	1.1(1.06-1.14)	0.323821
	Conditioning on rs8128234	rs9305556	21	36014908	A	G		4.76697e-05	1.14(1.07-1.22)	0.196497	1.09(0.96-1.24)	2.46941e-05	1.13(1.07-1.2)	0.0576108		0.186678	1.09(0.96-1.25)	0.2553	1.05(0.97-1.14)	0.09305	1.06(0.99-1.14)	0.383178		1.38256e-05	1.1(1.06-1.15)	0.1861
TRAF3IP2	Unconditional	rs240993*	6	111673714	T	C		1.27752e-08	1.22(1.14-1.31)	7.13933e-08	1.18(1.11-1.26)	5.9952e-15	1.2(1.15-1.26)	0.0660585		0.640716	1.02(0.93-1.13)	NA	NA	0.640716	1.02(0.93-1.13)	0.123113		1.06359e-13	1.17(1.12-1.22)	0.003768
		rs7769061	6	111926909	G	A		2.46629e-08	1.86(1.5-2.32)	0.000275293	1.37(1.16-1.63)	3.11378e-10	1.54(1.35-1.76)	0.0561635		0.640069	0.93(0.67-1.28)	0.1283	1.17(0.96-1.42)	0.298228	1.09(0.92-1.29)	0.320081		3.3772e-08	1.35(1.21-1.5)	0.00191138
	Conditioning on rs240993	rs7769061	6	111926909	G	A		1.13451e-05	1.7(1.34-2.15)	0.0103829	1.25(1.05-1.49)	3.17807e-06	1.39(1.21-1.6)	0.111358		0.574143	0.91(0.66-1.26)	NA	NA	0.574143	0.91(0.66-1.26)	0.44548		5.02716e-05	1.3(1.15-1.48)	0.0171993
Chr: chromosome; BP.B37: position based on NCBI build 37; RA/NRA: risk/non-risk alleles; P: association P values in logistic regression analysis (alleles dosages in GWAS studies); OR: odds ratio; 95% CI: 95% confidence interval; PQ: heterogeneity P values.
* reported SNP; ^ correlated with reported SNP
