# Supplementary material for: Genome-wide meta-analysis identifies multiple novel associations and ethnic heterogeneity of psoriasis susceptibility
Source: Nat Commun. 2015 Apr 23;6:6916. doi: 10.1038/ncomms7916 (PMC4423213; doi:10.1038/ncomms7916)
Supplement: Supplementary Data 4 — Conditional association results of IL23R gene region [file ncomms7916-s5.xlsx]

## Sheet: Sheet1
Supplementary Data 4: Conditional association results of IL23R gene region
									European								Chinese								Combined All
									GWAS Studies		Validation Studies		Combined				GWAS Studies		Validation Study		Combined
Analysis	rsid	Chr	BP.B37	RA	NRA	RAF (European)	RAF (Chinese)		P	OR (95% CI)	P	OR (95% CI)	P	OR (95% CI)	pQ		P	OR (95% CI)	P	OR (95% CI)	P	OR (95% CI)	pQ		P	OR (95% CI)	pQ
Unconditional	rs12564022^	1	67670755	T	C	0.27453	0.59206		1.17128e-08	1.22(1.14-1.31)	0.00733599	1.1(1.03-1.19)	2.20707e-09	1.17(1.11-1.23)	0.0356417		0.000143265	0.82(0.75-0.91)	0.888	1(0.94-1.05)	0.0555875	0.96(0.91-1)	0.000425711		0.0094095	1.05(1.01-1.08)	1.68399e-08
	rs2295359	1	67635950	A	G	0.34368	0.33806		0.0125772	1.09(1.02-1.16)	0.0620462	1.06(1-1.12)	0.00219966	1.07(1.02-1.12)	0.265959		3.40582e-05	1.24(1.12-1.38)	7.673e-05	1.12(1.06-1.19)	3.61819e-08	1.15(1.09-1.21)	0.0191063		1.94944e-09	1.1(1.07-1.14)	0.0303757
Conditioning on rs12564022	rs2295359	1	67635950	A	G	0.34368	0.33806		1.94585e-06	1.19(1.11-1.28)	0.00600842	1.11(1.03-1.2)	8.71697e-08	1.15(1.09-1.21)	0.603802		0.0606359	1.16(0.99-1.35)	0.001034	0.87(0.8-0.95)	0.0477972	0.93(0.86-1)	0.00400957		0.00202826	1.07(1.02-1.12)	2.40463e-06
Conditioning on rs2295359	rs12564022^	1	67670755	T	C	0.27453	0.59206		3.26028e-12	1.3(1.21-1.4)	0.000540164	1.15(1.06-1.24)	9.03722e-14	1.23(1.16-1.3)	0.0810326		0.341586	0.93(0.8-1.08)	0.001034	1.15(1.06-1.25)	0.014722	1.09(1.02-1.18)	0.0464268		0.0220332	1.13(0.1-12.57)	0.00602822
Multivariate analysis	rs12564022^	1	67670755	T	C	0.27453	0.59206		3.26028e-12	1.3(1.21-1.4)	0.000540164	1.15(1.06-1.24)	9.03722e-14	1.23(1.16-1.3)	0.0810326		0.341586	0.93(0.8-1.08)	0.001034	1.15(1.06-1.25)	0.014722	1.09(1.02-1.18)	0.0464268		0.0220332	1.13(0.1-12.57)	0.00602822
	rs2295359	1	67635950	A	G	0.34368	0.33806		1.94585e-06	1.19(1.11-1.28)	0.00600842	1.11(1.03-1.2)	8.71697e-08	1.15(1.09-1.21)	0.603802		0.0606359	1.16(0.99-1.35)	0.001034	0.87(0.8-0.95)	0.0477972	0.93(0.86-1)	0.00400957		0.00202826	1.07(1.02-1.12)	2.40463e-06
Chr: chromosome; BP.B37: position based on NCBI build 37; RA/NRA: risk/non-risk alleles; RAF: risk allele's frequecies; P: association P values in unconditiona or conditional logistic association analysis(alleles dosages in GWAS studies); OR: odds ratio; 95% CI: 95% confidence interval; PQ: heterogeneity P values.
									-
